# Supplementary material for: Unraveling progression subtypes in people with Huntington’s disease
Source: EPMA J. 2024 May 28;15(2):275–87. doi: 10.1007/s13167-024-00368-2 (PMC11148000; doi:10.1007/s13167-024-00368-2)
Supplement: Supplementary file 2 — Supplementary file2 (XLSX 13 KB) [file 13167_2024_368_MOESM2_ESM.xlsx]

## Sheet: demographics
age
bmi
weight
height
caglow
caghigh
hddiagn
sxsubj
sxfam
sxrater
ccmtrage
ccdepage
ccirbage
ccaptage
ccpobage
cccogage
sex
race
region
isced
momhd
dadhd
sxsubjm
sxfamm
sxraterm
ccmtr
ccdep
ccirb
ccvab
ccapt
ccpob
ccpsy
cccog

## Sheet: motor
	BL	FU1	FU2
motscore	x	x	x		BL: baseline
					FU1: Follow-up visit 1
					FU2: Follow-up visit 2
					x: score available for that visit

## Sheet: functional
	BL	FU1	FU2
tfcscore	x	x	x		BL: baseline
fascore	x	x	x		FU1: Follow-up visit 1
					FU2: Follow-up visit 2
					x: score available for that visit

## Sheet: cognitive
	BL	FU1	FU2
mmsetotal	x	x			BL: baseline
sdmt1	x	x	x		FU1: Follow-up visit 1
sdmt2	x	x	x		FU2: Follow-up visit 2
verfct5	x	x	x
verfct6	x	x	x		x: score available for that visit
verfct7	x	x	x
scnt1	x	x	x
scnt2	x	x	x
scnt3	x	x	x
swrt1	x	x	x
swrt2	x	x	x
swrt3	x	x	x
sit1	x	x
sit2	x	x
sit3	x	x
trla1	x	x
trla2	x	x
trla3	x	x
trlb1	x	x
trlb2	x	x
trlb3	x	x
verflt05	x	x
verflt06	x	x
verflt07	x	x

## Sheet: neurobehavioral
	BL	FU1	FU2
depscore	x	x	x		BL: baseline
irascore	x	x	x		FU1: Follow-up visit 1
psyscore	x	x	x		FU2: Follow-up visit 2
aptscore	x	x	x
exfscore	x	x	x		x: score available for that visit
anxscore	x	x
hads_depscore	x	x
irrscore	x	x
outscore	x	x
inwscore	x	x
pf_BL',
'rp_BL', 'bp_BL', 'gh_BL', 'vt_BL', 'sf_BL', 're_BL', 'mh_BL', 'pcs_BL', 'mcs_BL',
'pf_FU1',
# 'rp_FU1', 'bp_FU1', 'gh_FU1', 'vt_FU1', 'sf_FU1', 're_FU1', 'mh_FU1', 'pcs_FU1', 'mcs_FU1',
