# Supplementary material for: Unraveling progression subtypes in people with Huntington’s disease
Source: EPMA J. 2024 May 28;15(2):275–87. doi: 10.1007/s13167-024-00368-2 (PMC11148000; doi:10.1007/s13167-024-00368-2)
Supplement: Supplementary file 3 — Supplementary file3 (XLSX 20 KB) [file 13167_2024_368_MOESM3_ESM.xlsx]

## Sheet: BL
feature	corrected_p_value	rejected	n1	n2
trlb1_BL	4.50112e-16	True	4661	310
verflt05_BL	3.28256e-14	True	5225	344
cccog	3.30176e-13	True	7118	411
verfct5_BL	5.12197e-10	True	6901	404
trla1_BL	3.44795e-09	True	4840	322
sdmt1_BL	3.44795e-09	True	6596	396
sit1_BL	3.44795e-09	True	5920	359
swrt1_BL	9.41675e-09	True	6768	403
scnt1_BL	1.26695e-08	True	6799	406
trlb2_BL	3.47548e-08	True	4675	309
ccapt	3.76041e-08	True	7115	411
ccpob	2.22178e-07	True	7110	411
aptscore_BL	1.33996e-05	True	7034	411
trlb3_BL	4.63264e-05	True	4679	309
exfscore_BL	5.5748e-05	True	7018	410
caghigh	0.000434971	True	7115	410
weight	0.0118118	True	6956	399
scnt3_BL	0.0262137	True	6799	406
sit3_BL	0.0524783	False	5916	359
scnt2_BL	0.0533071	False	6799	406
hads_depscore_BL	0.073677	False	3950	268
sit2_BL	0.0737566	False	5915	359
swrt2_BL	0.0924212	False	6767	403
swrt3_BL	0.0944578	False	6767	403
sxfam	0.10513	False	6479	391
bp_BL	0.205893	False	4640	293
irascore_BL	0.205893	False	7087	410
verfct7_BL	0.234612	False	6901	404
verflt06_BL	0.390251	False	5241	344
trla3_BL	0.398917	False	4845	322
sdmt2_BL	0.437609	False	6590	396
outscore_BL	0.450982	False	3966	270
mmsetotal_BL	0.450982	False	4430	332
verfct6_BL	0.496114	False	6901	404
depscore_BL	0.496114	False	7025	410
psyscore_BL	0.701142	False	7021	411
motscore_BL	0.710215	False	7067	410
irrscore_BL	0.710215	False	3945	270
anxscore_BL	0.764161	False	3948	268
verflt07_BL	0.764161	False	5241	344
trla2_BL	0.818892	False	4841	322
inwscore_BL	0.818892	False	3958	270

## Sheet: BLtoFU1
feature	corrected_p_value	rejected	n1	n2
sdmt1_FU1	1.42985e-32	True	6250	366
mmsetotal_FU1	3.02242e-30	True	4478	318
motscore_FU1	3.81573e-26	True	7042	406
scnt1_FU1	1.58498e-23	True	6610	385
sit1_FU1	5.71322e-23	True	5705	318
swrt1_FU1	3.75185e-22	True	6572	379
verfct5_FU1	9.28744e-18	True	6721	397
verflt05_FU1	2.83104e-17	True	5056	307
trlb1_BL	8.93079e-17	True	4661	310
trlb1_FU1	1.4467e-16	True	4466	257
trla1_FU1	7.08156e-16	True	4678	284
verflt05_BL	9.76951e-15	True	5225	344
cccog	1.36062e-13	True	7118	411
verfct5_BL	2.61325e-10	True	6901	404
trlb2_FU1	3.28436e-10	True	4462	261
sit1_BL	2.01965e-09	True	5920	359
trla1_BL	2.1732e-09	True	4840	322
sdmt1_BL	2.39441e-09	True	6596	396
swrt1_BL	7.08027e-09	True	6768	403
scnt1_BL	1.01809e-08	True	6799	406
trlb2_BL	2.95534e-08	True	4675	309
aptscore_FU1	3.93694e-08	True	6969	410
ccpob	2.06998e-07	True	7110	411
sit2_FU1	7.09554e-06	True	5697	317
aptscore_BL	1.24425e-05	True	7034	411
trlb3_BL	4.45446e-05	True	4679	309
exfscore_BL	5.53056e-05	True	7018	410
hads_depscore_FU1	5.95556e-05	True	3827	249
caghigh	0.000428543	True	7115	410
tfcscore_BL	0.00162933	True	7110	410
sdmt2_FU1	0.00408809	True	6248	366
exfscore_FU1	0.00654285	True	6935	407
trla2_FU1	0.00707812	True	4677	283
fascore_BL	0.0213362	True	6936	393
trlb3_FU1	0.0224135	True	4460	260
scnt3_BL	0.0234051	True	6799	406
sit3_BL	0.048122	True	5916	359
scnt2_BL	0.0501006	False	6799	406
scnt3_FU1	0.0555946	False	6607	384
trla3_FU1	0.0636821	False	4678	284
hads_depscore_BL	0.0673875	False	3950	268
sit2_BL	0.0688724	False	5915	359
sit3_FU1	0.0688724	False	5697	317
swrt2_BL	0.0862698	False	6767	403
swrt3_BL	0.0899598	False	6767	403
inwscore_FU1	0.150292	False	3848	249
irrscore_FU1	0.174758	False	3831	249
irascore_BL	0.200331	False	7087	410
verfct7_BL	0.2394	False	6901	404
verflt06_FU1	0.354037	False	5070	307
outscore_FU1	0.39262	False	3857	253
verflt06_BL	0.39262	False	5241	344
psyscore_FU1	0.39262	False	6951	408
trla3_BL	0.395751	False	4845	322
depscore_FU1	0.427372	False	6954	408
sdmt2_BL	0.432586	False	6590	396
mmsetotal_BL	0.458202	False	4430	332
outscore_BL	0.458202	False	3966	270
swrt3_FU1	0.496087	False	6569	378
verfct6_BL	0.505956	False	6901	404
depscore_BL	0.508313	False	7025	410
verfct7_FU1	0.522368	False	6719	397
anxscore_FU1	0.637555	False	3841	250
psyscore_BL	0.704272	False	7021	411
irrscore_BL	0.720973	False	3945	270
verfct6_FU1	0.720973	False	6720	397
motscore_BL	0.720973	False	7067	410
scnt2_FU1	0.743573	False	6607	384
anxscore_BL	0.779756	False	3948	268
verflt07_BL	0.779756	False	5241	344
trla2_BL	0.853012	False	4841	322
inwscore_BL	0.853012	False	3958	270
swrt2_FU1	0.87058	False	6569	378
irascore_FU1	0.954104	False	7054	410
verflt07_FU1	0.996727	False	5070	307

## Sheet: BLtoFU2
feature	corrected_p_value	rejected	n1	n2
motscore_FU2	1.10749e-48	True	4457	391
sdmt1_FU2	2.05775e-35	True	3836	305
sdmt1_FU1	4.57552e-33	True	6250	366
scnt1_FU2	4.3856e-31	True	4086	353
mmsetotal_FU1	1.16061e-30	True	4478	318
swrt1_FU2	2.69592e-30	True	4069	348
verfct5_FU2	1.91338e-28	True	4167	362
fascore_FU2	1.58633e-27	True	4419	385
motscore_FU1	1.22103e-26	True	7042	406
tfcscore_FU2	5.30687e-26	True	4519	396
scnt1_FU1	5.53301e-24	True	6610	385
sit1_FU1	2.28529e-23	True	5705	318
swrt1_FU1	1.66236e-22	True	6572	379
verfct5_FU1	4.45797e-18	True	6721	397
verflt05_FU1	1.44949e-17	True	5056	307
trlb1_BL	4.82263e-17	True	4661	310
trlb1_FU1	8.16963e-17	True	4466	257
trla1_FU1	4.15452e-16	True	4678	284
verflt05_BL	5.92341e-15	True	5225	344
cccog	8.49024e-14	True	7118	411
scnt2_FU2	2.98654e-12	True	4085	352
verfct5_BL	1.59646e-10	True	6901	404
trlb2_FU1	2.05629e-10	True	4462	261
aptscore_FU2	2.07803e-10	True	4401	387
sit1_BL	1.24087e-09	True	5920	359
trla1_BL	1.3641e-09	True	4840	322
sdmt1_BL	1.53242e-09	True	6596	396
swrt1_BL	4.61229e-09	True	6768	403
scnt1_BL	6.74044e-09	True	6799	406
exfscore_FU2	1.4167e-08	True	4392	387
trlb2_BL	1.92192e-08	True	4675	309
sit2_FU1	5.10879e-06	True	5697	317
trlb3_BL	3.36919e-05	True	4679	309
tfcscore_BL	0.00138013	True	7110	410
sdmt2_FU2	0.00345677	True	3833	304
sdmt2_FU1	0.00345677	True	6248	366
trla2_FU1	0.0060604	True	4677	283
fascore_BL	0.0183267	True	6936	393
trlb3_FU1	0.0193101	True	4460	260
scnt3_BL	0.020222	True	6799	406
sit3_BL	0.0416901	True	5916	359
scnt2_BL	0.042692	True	6799	406
scnt3_FU2	0.042692	True	4086	352
scnt3_FU1	0.047306	True	6607	384
swrt2_FU2	0.0501841	False	4067	347
trla3_FU1	0.0531607	False	4678	284
sit2_BL	0.0591846	False	5915	359
sit3_FU1	0.0592302	False	5697	317
swrt2_BL	0.0743681	False	6767	403
swrt3_BL	0.0777253	False	6767	403
swrt3_FU2	0.090219	False	4068	347
verfct7_FU2	0.148028	False	4168	362
psyscore_FU2	0.155337	False	4400	386
verfct7_BL	0.208544	False	6901	404
verflt06_FU1	0.308978	False	5070	307
verflt06_BL	0.346448	False	5241	344
trla3_BL	0.359925	False	4845	322
sdmt2_BL	0.400962	False	6590	396
mmsetotal_BL	0.430249	False	4430	332
swrt3_FU1	0.460629	False	6569	378
irascore_FU2	0.460629	False	4482	395
verfct6_BL	0.470049	False	6901	404
verfct7_FU1	0.493513	False	6719	397
motscore_BL	0.713431	False	7067	410
verfct6_FU1	0.713431	False	6720	397
scnt2_FU1	0.735462	False	6607	384
verflt07_BL	0.782084	False	5241	344
depscore_FU2	0.84345	False	4411	388
trla2_BL	0.84345	False	4841	322
verfct6_FU2	0.84345	False	4168	362
swrt2_FU1	0.859299	False	6569	378
verflt07_FU1	0.996727	False	5070	307
